# Supplementary material for: Hemp Flour Particle Size Affects the Quality and Nutritional Profile of the Enriched Functional Pasta
Source: Foods. 2023 Feb 10;12(4):774. doi: 10.3390/foods12040774 (PMC9955999; doi:10.3390/foods12040774)
Supplement: Supplementary file 1 [file foods-12-00774-s001.zip]

Archive with 1 entries (1 files):
- foods-2176123-supplementary.pdf
